# Supplementary material for: Identification of Candidate Olfactory Genes in the Antennal Transcriptome of Loxostege sticticalis Trapped by Three Different Sex Pheromone Blends
Source: Insects. 2025 Feb 3;16(2):152. doi: 10.3390/insects16020152 (PMC11855687; doi:10.3390/insects16020152)
Supplement: Supplementary file 1 [file insects-16-00152-s001.zip]

Archive with 1 entries (1 files):
- insects-3435517-supplementary.pdf
